# Supplementary material for: Understanding AP2/ERF Transcription Factor Responses and Tolerance to Various Abiotic Stresses in Plants: A Comprehensive Review
Source: Int J Mol Sci. 2024 Jan 11;25(2):893. doi: 10.3390/ijms25020893 (PMC10815832; doi:10.3390/ijms25020893)
Supplement: Supplementary file 1 [file ijms-25-00893-s001.zip]

Archive with 1 entries (1 files):
- ijms-2798200-supplementary.xlsx
